# Supplementary material for: Array-based genome-wide RNAi screening to identify shRNAs that enhance p53-related apoptosis in human cancer cells
Source: Oncotarget. 2014 Jul 27;5(17):7540–8. doi: 10.18632/oncotarget.2272 (PMC4202142; doi:10.18632/oncotarget.2272)
Supplement: Supplementary file 2 [file oncotarget-05-7540-s002.xlsx]

## Sheet: Sheet1
Supplementary Table S1.
The list of shRNAs decreased by p53 transduction in both Huh-7 and Panc-1 cells.
	Huh-7	Panc-1
No.	LacZ/p53	LacZ/p53	siRNA sense sequence
58335	66.2183	436.378	TGGCGGCCCAGCAACTGTGTAAAGAAT
152237	15.7335	356.3	ATTCCACCTCGCTCAGTGATGATAGTC
79726	4.93823	149.195	AAACTGAGGACCCAACAACTAACCACG
150632	6.03199	97.516	TGTCTCTGACTCACAGCAATCATCAGC
12948	5.71764	81.871	CAAACAGGCCCTAGAGTTACACTGGAG
75786	4.96151	78.5237	GGAATCTGTGCTTCGGCATTTGGGAAT
101738	9.27546	70.6057	GGTTCTAGGCAAGATCAGGCAGCATGC
126700	4.2307	57.5193	GAGAGAGTATCCTTGACTGCTTAAGTC
116909	30.1394	56.1446	GACACGGACGCGGAAATCCTTTACGAG
131639	4.25225	50.7864	AGTACACAGCAAGGGTTCCAAATTAAG
37089	6.57692	49.3084	CTTTCCTCATCAAGATCAGTTTCATTC
145492	4.30189	43.2619	AATGCATCTGTTTGACGTCCACAATTA
124193	4.95394	39.1112	GAATCTGTTCTGGAATCCAAATCTCCA
59562	4.06289	36.9059	AGTAACGGAGACTTACTCGGCTTCTGG
76722	30.7849	34.1586	TTAAAGCAGGTGATTCCTCCCTTGGCG
208492	6.13915	31.4432	GGCTTCAGACTTTATCTCGTTGTGGAA
156178	37.9166	30.6522	TAAACTGGACTAGACCCATCACATCCA
108841	4.71057	30.1275	GGAACTTAGCACTGTCTTGATTTGAAG
184535	4.1954	28.0077	ACAGCCCTAATAATTGGTATCCATTTC
48135	6.21384	27.756	TGTTTGGGTACCCTCTAGGTTGGCATC
10831	4.14373	23.5262	TCAATAAGGCCCATGGAGCTGCGTCAC
112276	5.37736	22.4182	CCGTCTCGCAGGTGGCATGACAGAGGC
84077	5.7	21.3946	GGCTCCAGTGTCAGGGTAACACCACAT
50221	6.01058	18.6184	GACCCTCAAGGACCTCGAGGTTACTGC
16991	5.21074	17.831	ATATTTCTCCTGACTGTGCAATATATT
177368	6.24689	17.44	GATAGTTTGCCATTTCTTGGGTTTAAT
196869	4.00655	17.0776	ATAAATCTCTGGAGTTGGCATCCTTTG
39209	4.82214	16.2069	GGTGTATCTGATTTACTCTGGACTTGA
