# Supplementary material for: Array-based genome-wide RNAi screening to identify shRNAs that enhance p53-related apoptosis in human cancer cells
Source: Oncotarget. 2014 Jul 27;5(17):7540–8. doi: 10.18632/oncotarget.2272 (PMC4202142; doi:10.18632/oncotarget.2272)
Supplement: Supplementary file 3 [file oncotarget-05-7540-s003.xlsx]

## Sheet: Sheet1
Supplementary Table S2.
Effect of shRNA-58335 on gene expression.
shRNA-58335-infected Huh-7 cells and control cells were infected with Ad-p53.
24 h after infection, total RNA was extracted and analyzed by microarray.
Genes decreased 2-fold in shRNA-58335-infected Huh-7 cells compared with control cells were selected.
Gene	shRNA-58335/shRNA-control
CCNA2	0.480747
ST3GAL6	0.431987
UBE2C	0.340205
ZWINT	0.40586
SQLE	0.49757
ANXA13	0.392981
CCNB1	0.424719
SPAG4	0.487991
CBX2	0.479029
LOX	0.329926
TBL1Y	0.42692
RAB3C	0.465599
CTSZ	0.495717
CDC45L	0.484272
CEP55	0.40544
CDX2	0.370195
TFPI	0.30137
CDKN3	0.498623
SPON2	0.405489
CDH17	0.412459
SLC5A8	0.452826
CENPE	0.409925
HIST2H3A	0.31161
UHRF1	0.420282
ESCO2	0.471169
LGALS2	0.46158
FAM5C	0.363333
SCARNA16	0.480229
KIF18A	0.435594
MCM3	0.365137
AKR1C1	0.428674
KIF22	0.479224
C1orf112	0.484105
DTL	0.456265
CLDN3	0.43665
PLCXD1	0.480668
BIRC5	0.426111
PDGFRA	0.41148
FBXO17	0.470288
KLF2	0.400976
CDC2	0.367528
TM4SF1	0.457088
CDCA5	0.432498
CCR6	0.498255
ATAD2	0.488047
COL2A1	0.496841
TUBB2B	0.395467
SLC7A11	0.493204
KIFC1	0.437298
FMOD	0.362716
C11orf93	0.378482
MGLL	0.476339
GBA3	0.482845
TOP2A	0.463911
C15orf23	0.457453
MASP1	0.329419
PPARG	0.497337
VAV3	0.473049
TFF1	0.330927
CA2	0.408979
TBL1X	0.446297
DDAH2	0.411992
RPS6KA3	0.480616
HAVCR1	0.498996
SPOCK2	0.394432
VNN2	0.42381
FGF19	0.495652
ENST00000371105	0.0839527
C2orf72	0.492085
TFF2	0.263836
PAQR9	0.492389
FRAT1	0.422027
CLRN3	0.423184
BTBD16	0.494925
PRSS2	0.41298
AURKB	0.435549
OBSL1	0.372242
ICAM3	0.475283
NCAPG	0.447759
MAD2L1	0.497595
DDX43	0.490229
SI	0.465748
SGOL1	0.488211
DEPDC1	0.391109
UGT2B11	0.449171
SEMA3D	0.477072
HNF1A	0.499916
FXYD2	0.407304
NDC80	0.419058
LPAR1	0.429444
KIF15	0.423023
DLGAP5	0.423081
C20orf56	0.48467
GUCY2C	0.4244
CCRL2	0.481557
SLC17A9	0.45066
PRL	0.335552
TM4SF4	0.368431
MCM2	0.499765
ZNF618	0.311465
MTTP	0.376449
LOC157860	0.427848
SPC25	0.420085
KIAA1984	0.483576
TTK	0.405324
SLC19A3	0.418415
HIST1H3B	0.386986
TFPI	0.396342
TSPAN8	0.424872
SNORA28	0.472919
BUB1	0.353731
MBOAT4	0.421297
ZWINT	0.434053
DEPDC6	0.340865
PKIB	0.482136
KIF22	0.431913
RPS6KA3	0.470436
SLC1A7	0.449686
S100P	0.379377
KIF14	0.414877
TRIP13	0.371992
PRSS3	0.457826
CKS1B	0.454231
P4HA1	0.466967
UGT2B7	0.354804
ARG1	0.207859
PLEKHB1	0.378694
CENPK	0.385012
EPO	0.2903
OSTalpha	0.437518
AMICA1	0.470892
ERBB4	0.49119
CENPH	0.473692
LVRN	0.429809
MELK	0.395439
ETV1	0.457801
MPP6	0.456559
AURKA	0.496745
PLCXD1	0.398545
FAM151A	0.429998
CD302	0.436609
NTS	0.223435
MAOA	0.483147
C6orf192	0.480512
DLK1	0.497459
EPS8L3	0.35125
DMKN	0.487661
HLA-DQB1	0.288482
AREG	0.460148
TRH	0.412079
HIST1H1B	0.378617
TACC3	0.430051
HTRA3	0.44955
JAZF1	0.427916
KCNJ16	0.465091
CCL20	0.480916
PBK	0.460049
CD302	0.492029
RP11-631M21.2	0.296168
BCAT1	0.396139
HMGA2	0.384857
CD24	0.468173
PRC1	0.419969
ANLN	0.447437
CLDN4	0.376757
UNC13C	0.482275
POLQ	0.496927
SCARA3	0.415177
ARG1	0.257067
HIST1H1A	0.304355
TUBA1A	0.491527
LOC729983	0.4545
GK	0.490835
SLC38A11	0.454111
KIF2C	0.438487
FZD4	0.343107
ENST00000374896	0.301905
DLK1	0.433695
HS3ST5	0.441464
ENST00000395482	0.385729
CCNB2	0.38911
GABRA2	0.427921
CHAF1A	0.449707
HIST1H4D	0.481204
SCRN1	0.44556
ATP9A	0.418738
SULT1C3	0.490409
AGTR1	0.300762
GP2	0.343052
SVIP	0.468779
CRIP1	0.498831
TNFSF4	0.470203
SLC6A19	0.490414
PPAPDC3	0.494901
CENPN	0.487782
CHTF18	0.499449
CENPA	0.447703
KIF11	0.411474
ENST00000422913	0.468477
GAS2L3	0.377015
SLC19A3	0.488531
CYYR1	0.495644
BUB1B	0.429762
NQO1	0.337458
ADAMTS9	0.415705
GLYATL2	0.347218
LOC100129724	0.488616
PYCR1	0.474422
ENST00000399670	0.407898
RACGAP1	0.495278
ZWILCH	0.49826
LINGO1	0.391779
GNG4	0.462431
PLAC8	0.460812
BEX1	0.385306
HS3ST5	0.479679
RPL39L	0.340353
IL24	0.458998
TUBB4Q	0.437423
AK126080	0.399356
LRRC3	0.480102
NKX2-8	0.404945
DIAPH3	0.48977
PKN3	0.471651
FABP1	0.292159
INO80	0.41686
CKAP2L	0.494062
CKS1B	0.453977
ENST00000391432	0.380318
C15orf33	0.495786
HMGA2	0.475571
PIGZ	0.309647
ENST00000434415	0.328691
PSRC1	0.396147
CCDC110	0.447482
C17orf52	0.309961
SKA3	0.430427
PRR16	0.451162
HMMR	0.335542
PCOLCE2	0.457755
NUF2	0.486704
LOC100270680	0.431266
ESCO2	0.44281
PNPLA3	0.469251
STEAP1	0.368142
AKR1C1	0.468804
AKR1C4	0.389903
LOC441666	0.337462
RNASE1	0.380379
TMEM97	0.450999
LFNG	0.494351
TFCP2L1	0.427982
LOC388279	0.479883
SCML4	0.454309
GREM2	0.393987
NUSAP1	0.411635
CDCA8	0.440328
EMCN	0.418939
CR848007.8	0.332588
CDCA2	0.466469
CCNB1	0.463338
KIF23	0.412584
FXYD3	0.402182
FNDC7	0.453803
LOC645634	0.482126
SLC7A10	0.409854
STEAP1	0.375724
PIF1	0.487774
ENST00000424686	0.351472
AK126098	0.456019
ZNF597	0.429461
LOC729683	0.334685
PPARG	0.459992
RRM2	0.439027
PDE3B	0.468374
CDRT15P	0.46045
TRNP1	0.496905
IQGAP3	0.48431
CENPF	0.422564
AMDHD1	0.394129
CDCA3	0.436238
C2CD4B	0.332797
LOC100129297	0.462289
HIST1H2AL	0.496995
DLAT	0.456179
ENST00000308436	0.355674
MGST1	0.480277
LOC646730	0.37658
LOC727847	0.30953
HOXD9	0.386227
C16orf54	0.354843
MPP4	0.303787
ADAM3A	0.437332
RPP30	0.49985
HJURP	0.345211
CACNB2	0.437867
hCG_2015435	0.247624
SECISBP2L	0.360543
OR5H14	0.31465
AKR1C3	0.491786
LOC100129478	0.499043
OIP5	0.471756
SULT1C4	0.4719
PYCR1	0.3756
FAM72A	0.493109
LOC100131639	0.493702
LOC646085	0.456439
CADPS	0.455158
RNF183	0.443555
IL15RA	0.450945
ASPM	0.359756
ENST00000397690	0.177183
ENST00000367638	0.441475
ASPM	0.441788
UGT2B10	0.429267
EML4	0.476026
SKA1	0.499598
PRR11	0.404419
LOC339622	0.317814
GAS2	0.474385
LOC100129555	0.297997
TRHDE	0.216581
HLA-DQB1	0.442559
OR51E1	0.396857
CCDC160	0.455494
TM4SF1	0.423869
C14orf177	0.210098
ENST00000419717	0.495644
BF346224	0.449703
C2orf72	0.489484
KIF23	0.468598
LNP1	0.450013
ZNF316	0.39678
HIST1H4E	0.49353
B3GALT2	0.464139
IGSF1	0.477868
VPS54	0.442489
SPATA9	0.272343
ENST00000436184	0.488606
FIGNL2	0.463322
LOC283482	0.156938
ENST00000443107	0.357713
C12orf50	0.461495
LOC100131355	0.423521
C9orf140	0.427734
ELSPBP1	0.322254
C8orf80	0.497259
ENST00000338197	0.112726
C21orf34	0.342701
OR10G4	0.351548
